# Supplementary material for: Time series clustering of mRNA and lncRNA expression during osteogenic differentiation of periodontal ligament stem cells
Source: PeerJ. 2018 Jul 16;6:e5214. doi: 10.7717/peerj.5214 (PMC6052852; doi:10.7717/peerj.5214)
Supplement: Supplemental Information 3 [file peerj-06-5214-s003.xlsx]

## Sheet: mRNAs
AccID	type_of_gene	Profile
ACTG1	protein-coding	0
ACTR2	protein-coding	0
ANLN	protein-coding	0
ASF1B	protein-coding	0
ASIC1	protein-coding	0
ATP8B1	protein-coding	0
CAMK4	protein-coding	0
CENPI	protein-coding	0
CPE	protein-coding	0
DOCK10	protein-coding	0
DUSP8	protein-coding	0
E2F8	protein-coding	0
EMB	protein-coding	0
ERCC2	protein-coding	0
ESCO2	protein-coding	0
EZH2	protein-coding	0
FAM131B	protein-coding	0
FAM132B	protein-coding	0
FAM156B	protein-coding	0
FSCN1	protein-coding	0
GAPDH	protein-coding	0
GBX2	protein-coding	0
GINS4	protein-coding	0
GLIPR1	protein-coding	0
HIC1	protein-coding	0
HIST1H1B	protein-coding	0
HIST1H2AE	protein-coding	0
HIST1H2AG	protein-coding	0
HIST1H2AJ	protein-coding	0
HIST1H2AM	protein-coding	0
HIST1H2BE	protein-coding	0
HIST1H2BM	protein-coding	0
HIST1H3B	protein-coding	0
HIST1H3D	protein-coding	0
HIST1H3J	protein-coding	0
HIST1H4I	protein-coding	0
HIST1H4J	protein-coding	0
HIST1H4K	protein-coding	0
HIST1H4L	protein-coding	0
HMBS	protein-coding	0
HPRT1	protein-coding	0
HSP90B1	protein-coding	0
IER5L	protein-coding	0
IPCEF1	protein-coding	0
ITGA8	protein-coding	0
KRR1	protein-coding	0
KRTAP4-11	protein-coding	0
LIMD1	protein-coding	0
LOC101927250	protein-coding	0
LOC101927562	protein-coding	0
LZTS1	protein-coding	0
MYBL2	protein-coding	0
MYO1B	protein-coding	0
MYOCD	protein-coding	0
NACAD	protein-coding	0
NEK7	protein-coding	0
NLN	protein-coding	0
P4HA1	protein-coding	0
PALM2	protein-coding	0
PEG10	protein-coding	0
PLK4	protein-coding	0
POLR3G	protein-coding	0
PTPRJ	protein-coding	0
RAD54L	protein-coding	0
RGS7	protein-coding	0
RPL22L1	protein-coding	0
RRM2	protein-coding	0
SACS	protein-coding	0
SCHIP1	protein-coding	0
SH3RF1	protein-coding	0
SRSF2	protein-coding	0
SYTL2	protein-coding	0
TICRR	protein-coding	0
TMEM119	protein-coding	0
TMEM14E	protein-coding	0
TPX2	protein-coding	0
TRAK1	protein-coding	0
TRIP13	protein-coding	0
TRPC3	protein-coding	0
TUBB3	protein-coding	0
UGDH	protein-coding	0
UHRF1	protein-coding	0
ZWILCH	protein-coding	0
ZWINT	protein-coding	0
ABCC9	protein-coding	1
ACOT12	protein-coding	1
GPR56	protein-coding	1
AP1S2	protein-coding	1
ARHGAP17	protein-coding	1
ARHGAP28	protein-coding	1
ARSI	protein-coding	1
AURKB	protein-coding	1
BCAM	protein-coding	1
C10ORF54	protein-coding	1
CACNA2D1	protein-coding	1
CADM4	protein-coding	1
CASC5	protein-coding	1
CCNF	protein-coding	1
CDCA7	protein-coding	1
CENPE	protein-coding	1
CENPK	protein-coding	1
CENPU	protein-coding	1
CST2	protein-coding	1
DCBLD2	protein-coding	1
DOK5	protein-coding	1
DRAP1	protein-coding	1
EEF1B2	protein-coding	1
EPHA5	protein-coding	1
ESPL1	protein-coding	1
FAM83D	protein-coding	1
FANCD2	protein-coding	1
FBXO5	protein-coding	1
FMN2	protein-coding	1
GAS2L3	protein-coding	1
GCNT4	protein-coding	1
GINS2	protein-coding	1
H2AFX	protein-coding	1
HIST1H1E	protein-coding	1
HIST1H2BD	protein-coding	1
HIST1H2BH	protein-coding	1
HIST1H2BI	protein-coding	1
HIST1H2BL	protein-coding	1
HIST1H2BN	protein-coding	1
HIST1H3A	protein-coding	1
HIST1H3G	protein-coding	1
HIST1H3H	protein-coding	1
HIST1H4A	protein-coding	1
HIST1H4B	protein-coding	1
HIST1H4C	protein-coding	1
HIST1H4D	protein-coding	1
HIST1H4E	protein-coding	1
HIST1H4F	protein-coding	1
HIST1H4H	protein-coding	1
HIST2H2AB	protein-coding	1
HIST2H2BF	protein-coding	1
HIST2H3D	protein-coding	1
HNRNPA1	protein-coding	1
HSPA5	protein-coding	1
IL7R	protein-coding	1
KIAA1524	protein-coding	1
KIF11	protein-coding	1
KIF15	protein-coding	1
KIF18A	protein-coding	1
KIF18B	protein-coding	1
KIF20B	protein-coding	1
KIF23	protein-coding	1
KIFC1	protein-coding	1
KIT	protein-coding	1
L1CAM	protein-coding	1
LMNB1	protein-coding	1
LOXL2	protein-coding	1
MAP3K1	protein-coding	1
MAP7D2	protein-coding	1
MCM5	protein-coding	1
MELK	protein-coding	1
MKI67	protein-coding	1
NCAPG	protein-coding	1
NCAPG2	protein-coding	1
NCAPH	protein-coding	1
NDC80	protein-coding	1
NEIL3	protein-coding	1
NHSL2	protein-coding	1
NRXN2	protein-coding	1
NTNG1	protein-coding	1
NUF2	protein-coding	1
ODC1	protein-coding	1
OLFML1	protein-coding	1
OSBPL7	protein-coding	1
PAFAH1B3	protein-coding	1
PAICS	protein-coding	1
PENK	protein-coding	1
PFKP	protein-coding	1
PGD	protein-coding	1
PIEZO2	protein-coding	1
PLAU	protein-coding	1
POC1A	protein-coding	1
POLQ	protein-coding	1
POP1	protein-coding	1
PPFIA2	protein-coding	1
PSRC1	protein-coding	1
PTMA	protein-coding	1
PTN	protein-coding	1
RAB3B	protein-coding	1
RRAS2	protein-coding	1
RTKN2	protein-coding	1
SBSN	protein-coding	1
SCN8A	protein-coding	1
SGK223	protein-coding	1
SGOL1	protein-coding	1
SGOL2	protein-coding	1
SH3BP1	protein-coding	1
SHCBP1	protein-coding	1
SIX2	protein-coding	1
SKA1	protein-coding	1
SLC6A17	protein-coding	1
SMC4	protein-coding	1
SMS	protein-coding	1
SNRPA	protein-coding	1
SOX6	protein-coding	1
STK32B	protein-coding	1
TIAM1	protein-coding	1
TLL1	protein-coding	1
TMEM35	protein-coding	1
TMPO	protein-coding	1
TNC	protein-coding	1
TRIM59	protein-coding	1
TRPC4	protein-coding	1
UBE2C	protein-coding	1
UBE2T	protein-coding	1
USP6NL-IT1	protein-coding	1
ZBTB18	protein-coding	1
ADAMTS14	protein-coding	12
ARFGAP1	protein-coding	12
ASB18	protein-coding	12
BAMBI	protein-coding	12
C14ORF37	protein-coding	12
C15ORF39	protein-coding	12
C17ORF107	protein-coding	12
C17ORF96	protein-coding	12
C6ORF132	protein-coding	12
CAPN12	protein-coding	12
CCDC176	protein-coding	12
CCDC81	protein-coding	12
CCNE2	protein-coding	12
CD248	protein-coding	12
CDK15	protein-coding	12
CDR2L	protein-coding	12
CERKL	protein-coding	12
CKAP4	protein-coding	12
CLDN2	protein-coding	12
CLSPN	protein-coding	12
COL22A1	protein-coding	12
COL5A3	protein-coding	12
COL6A1	protein-coding	12
CREB3L1	protein-coding	12
CYP27C1	protein-coding	12
ELF4	protein-coding	12
ELL3	protein-coding	12
EMILIN2	protein-coding	12
EML1	protein-coding	12
FAM214B	protein-coding	12
FAM69A	protein-coding	12
FHL3	protein-coding	12
FKBP11	protein-coding	12
FKBP14	protein-coding	12
GALNT16	protein-coding	12
GALNT5	protein-coding	12
GJC1	protein-coding	12
GPER1	protein-coding	12
GPR173	protein-coding	12
GRIK2	protein-coding	12
HSPG2	protein-coding	12
HUNK	protein-coding	12
IGFBP6	protein-coding	12
IKBIP	protein-coding	12
INA	protein-coding	12
INPP5A	protein-coding	12
ITGA4	protein-coding	12
JAG1	protein-coding	12
KDELR2	protein-coding	12
KDELR3	protein-coding	12
KRT19	protein-coding	12
LMNA	protein-coding	12
LOC100507507	protein-coding	12
LOC100996535	protein-coding	12
LRRC59	protein-coding	12
MAGED1	protein-coding	12
MAGED4B	protein-coding	12
MPP3	protein-coding	12
MRGPRF	protein-coding	12
MYBL1	protein-coding	12
MYH9	protein-coding	12
NAP1L5	protein-coding	12
NAV1	protein-coding	12
NDEL1	protein-coding	12
NID2	protein-coding	12
NIPAL1	protein-coding	12
NOTCH3	protein-coding	12
NPAS4	protein-coding	12
NT5DC2	protein-coding	12
NUCB2	protein-coding	12
OAT	protein-coding	12
ODF2	protein-coding	12
LEPRE1	protein-coding	12
LEPREL2	protein-coding	12
P4HA2	protein-coding	12
P4HB	protein-coding	12
PGM3	protein-coding	12
PI4K2B	protein-coding	12
PLAGL1	protein-coding	12
PRKCDBP	protein-coding	12
PYCR1	protein-coding	12
RASA4B	protein-coding	12
RBM24	protein-coding	12
RCN3	protein-coding	12
RHOBTB1	protein-coding	12
RNF180	protein-coding	12
RPGRIP1L	protein-coding	12
RRBP1	protein-coding	12
S100A10	protein-coding	12
S1PR5	protein-coding	12
SCIN	protein-coding	12
SDC2	protein-coding	12
SEC13	protein-coding	12
SEC23A	protein-coding	12
SERPINH1	protein-coding	12
SHANK1	protein-coding	12
SLC17A9	protein-coding	12
SLCO4C1	protein-coding	12
SMTN	protein-coding	12
SPOCD1	protein-coding	12
SSC5D	protein-coding	12
SSR3	protein-coding	12
TICAM2	protein-coding	12
TMC4	protein-coding	12
TMEM214	protein-coding	12
TPST2	protein-coding	12
TTC3	protein-coding	12
TTLL7	protein-coding	12
UACA	protein-coding	12
VCAN	protein-coding	12
ZNF469	protein-coding	12
ZNF732	protein-coding	12
ADAM29	protein-coding	23
ADAMTS19	protein-coding	23
ADAMTS7	protein-coding	23
ADAMTSL5	protein-coding	23
ADAP1	protein-coding	23
AGT	protein-coding	23
ALS2CL	protein-coding	23
AMELX	protein-coding	23
ANKH	protein-coding	23
ARHGEF25	protein-coding	23
ART3	protein-coding	23
ATHL1	protein-coding	23
B4GALNT1	protein-coding	23
BMP1	protein-coding	23
BMP2	protein-coding	23
C1ORF110	protein-coding	23
C1QTNF2	protein-coding	23
CALCRL	protein-coding	23
CCDC158	protein-coding	23
CDKN2B	protein-coding	23
CERCAM	protein-coding	23
CHPF	protein-coding	23
CKB	protein-coding	23
CLIC3	protein-coding	23
CNNM1	protein-coding	23
CNNM2	protein-coding	23
COL12A1	protein-coding	23
COL3A1	protein-coding	23
COL7A1	protein-coding	23
COL8A1	protein-coding	23
CORIN	protein-coding	23
CXCL11	protein-coding	23
CYP26B1	protein-coding	23
CYS1	protein-coding	23
DENND2C	protein-coding	23
DPYSL3	protein-coding	23
DSP	protein-coding	23
DYNC1I1	protein-coding	23
EFS	protein-coding	23
FAM105A	protein-coding	23
FAM205A	protein-coding	23
FRY	protein-coding	23
FURIN	protein-coding	23
GJB3	protein-coding	23
GPLD1	protein-coding	23
GPR63	protein-coding	23
GRHL1	protein-coding	23
HEY1	protein-coding	23
HOPX	protein-coding	23
HRCT1	protein-coding	23
PRR24	protein-coding	23
IQSEC1	protein-coding	23
ISG15	protein-coding	23
ITGA10	protein-coding	23
ITGA5	protein-coding	23
JAM2	protein-coding	23
KLF17	protein-coding	23
KLF8	protein-coding	23
KLHL3	protein-coding	23
KLHL30	protein-coding	23
KRT7	protein-coding	23
LAMA5	protein-coding	23
LGALSL	protein-coding	23
LOXL3	protein-coding	23
MCTP2	protein-coding	23
MFAP3L	protein-coding	23
MMP19	protein-coding	23
MOB3B	protein-coding	23
MUC1	protein-coding	23
MYOM3	protein-coding	23
MYOZ1	protein-coding	23
MYOZ2	protein-coding	23
PALLD	protein-coding	23
PANK1	protein-coding	23
PDE8B	protein-coding	23
PDGFRL	protein-coding	23
PFKFB4	protein-coding	23
PLAT	protein-coding	23
PLCD1	protein-coding	23
PPM1L	protein-coding	23
PPP1R14C	protein-coding	23
PRDM6	protein-coding	23
PRKAA2	protein-coding	23
PTGIR	protein-coding	23
PYGM	protein-coding	23
RAB11FIP1	protein-coding	23
RAMP1	protein-coding	23
RASGRP2	protein-coding	23
RCAN2	protein-coding	23
RGS16	protein-coding	23
RNF152	protein-coding	23
SCD5	protein-coding	23
SCGB3A2	protein-coding	23
SCN5A	protein-coding	23
SEPW1	protein-coding	23
SERPINI1	protein-coding	23
SLC16A12	protein-coding	23
SLC22A13	protein-coding	23
SLC35F1	protein-coding	23
SLC39A13	protein-coding	23
SLC9A3R1	protein-coding	23
SLC9A3R2	protein-coding	23
SLC9C1	protein-coding	23
SLFN13	protein-coding	23
SNCAIP	protein-coding	23
SOX13	protein-coding	23
SPARCL1	protein-coding	23
SPON2	protein-coding	23
ST6GAL2	protein-coding	23
ST7	protein-coding	23
STAB2	protein-coding	23
SUSD5	protein-coding	23
TMOD1	protein-coding	23
TNNI3K	protein-coding	23
TRIM7	protein-coding	23
XK	protein-coding	23
ZDHHC14	protein-coding	23
ZFP92	protein-coding	23

## Sheet: lncRNA
AccID	type_of_gene	Profile
CACNA1C-AS1	ncRNA	0
DIAPH3-AS1	ncRNA	0
DIAPH3-AS2	ncRNA	0
FLJ23867	ncRNA	0
LOC100421402	pseudo	0
LOC100506621	ncRNA	0
LOC101926980	ncRNA	0
LOC101927283	ncRNA	0
LOC101927585	ncRNA	0
LOC728688	pseudo	0
MAPK6PS3	pseudo	0
NRBF2P5	pseudo	0
PAFAH1B1P2	pseudo	0
RAC1P2	pseudo	0
RP11-506B6.6	ncRNA	0
RP11-807H7.1	ncRNA	0
RPL17P9	pseudo	0
ANKRD20A5P	pseudo	1
DPY19L2P1	pseudo	1
ENPP7P10	pseudo	1
HIST2H3PS2	pseudo	1
HMGN2P5	pseudo	1
HNRNPA1P10	pseudo	1
HNRNPA1P48	pseudo	1
LINC01060	ncRNA	1
LINC01116	ncRNA	1
LOC100421561	pseudo	1
LOC100421587	pseudo	1
LOC101926953	ncRNA	1
LOC101929500	ncRNA	1
LOC102723510	ncRNA	1
LOC643373	pseudo	1
NPM1P27	pseudo	1
PIGAP1	pseudo	1
PTMAP2	pseudo	1
RP11-527H14.3	ncRNA	1
RP11-761I4.3	ncRNA	1
RPL17P39	pseudo	1
RPL3P4	pseudo	1
RPL4P4	pseudo	1
RPL7AP62	pseudo	1
RPLP0P9	pseudo	1
RPS12P22	pseudo	1
UBE2L2	pseudo	1
ZEB2-AS1	ncRNA	1
ACTA2-AS1	ncRNA	12
AL132709.5	ncRNA	12
C14ORF182	ncRNA	12
CTB-174D11.1	ncRNA	12
CTC-558O2.1	ncRNA	12
ELF2P1	pseudo	12
KCNQ1OT1	ncRNA	12
LINC00632	ncRNA	12
LOC100418924	pseudo	12
LOC100506188	ncRNA	12
LOC100506691	ncRNA	12
LOC101928214	ncRNA	12
LOC102724566	ncRNA	12
LOC102724888	ncRNA	12
LOC642852	ncRNA	12
LOC650024	pseudo	12
MEG8	ncRNA	12
MIR210HG	ncRNA	12
MIR22HG	ncRNA	12
NREP-AS1	ncRNA	12
OR7E13P	pseudo	12
PHF5GP	pseudo	12
RP11-909M7.3	ncRNA	12
RP4-591N18.2	ncRNA	12
RPL21P87	pseudo	12
SACS-AS1	ncRNA	12
STARD4-AS1	ncRNA	12
TTC3-AS1	ncRNA	12
UBE2CP3	pseudo	12
ZNF876P	pseudo	12
AC108142.1	ncRNA	23
ACTBP7	pseudo	23
ADAMTS7P1	miscRNA	23
ASMTL-AS1	ncRNA	23
C1QTNF3-AMACR	ncRNA	23
CFL1P3	pseudo	23
DNM1P35	pseudo	23
GAPDHP40	pseudo	23
GOLGA8Q	pseudo	23
HIGD1AP7	pseudo	23
KCNAB1-AS2	ncRNA	23
LINC00702	ncRNA	23
LOC100128531	ncRNA	23
LOC100420358	pseudo	23
LOC101232810	pseudo	23
LOC101927119	ncRNA	23
LOC101928746	ncRNA	23
LOC101928754	ncRNA	23
LOC101929615	ncRNA	23
LOC102723331	ncRNA	23
LOC102723500	ncRNA	23
LOC102724596	ncRNA	23
LOC751837	pseudo	23
LRRC3DN	ncRNA	23
NEAT1	ncRNA	23
RP11-93I21.3	ncRNA	23
RP4-639F20.1	ncRNA	23
RP6-191P20.4	ncRNA	23
RPL15P7	pseudo	23
